# Supplementary material for: Mapping genomic regions associated with temperature stress in the wheat pathogen Zymoseptoria tritici
Source: G3 (Bethesda). 2025 Apr 26;15(6):jkaf094. doi: 10.1093/g3journal/jkaf094 (PMC12135003; doi:10.1093/g3journal/jkaf094)
Supplement: jkaf094_Supplementary_Data [file jkaf094_supplementary_data.zip]

Archive with 2 entries (2 files):
- Supplemental_Table_Legends_G3-2025-405813.docx
- Supplemental_Tables_G3-2025-405813.xlsx
